# Supplementary material for: Motor Evoked Potentials as Potential Biomarkers of Early Atypical Corticospinal Tract Development in Infants with Perinatal Stroke
Source: J Clin Med. 2019 Aug 13;8(8):1208. doi: 10.3390/jcm8081208 (PMC6723226; doi:10.3390/jcm8081208)
Supplement: Supplementary file 1 [file jcm-08-01208-s001.zip]

Archive with 1 entries (1 files):
- jcm-552717-SI.pdf
